# Supplementary material for: SbNAC9 Improves Drought Tolerance by Enhancing Scavenging Ability of Reactive Oxygen Species and Activating Stress-Responsive Genes of Sorghum
Source: Int J Mol Sci. 2023 Jan 26;24(3):2401. doi: 10.3390/ijms24032401 (PMC9917103; doi:10.3390/ijms24032401)
Supplement: Supplementary file 1 [file ijms-24-02401-s001.zip]

Archive with 1 entries (1 files):
- ijms-2025397-supplementary.pdf
